# Supplementary material for: Nanopatterned Cell Sheet Assembly of Biomimetic Cardiac Laminae for Modeling Structure–Function Relationships
Source: Biomater Res. 2026 Mar 5;30:0339. doi: 10.34133/bmr.0339 (PMC12961156; doi:10.34133/bmr.0339)
Supplement: Supplementary 1 — Figs. S1 to S7 Movies S1 to S6 [file bmr.0339.f1.zip]

Archive with 7 entries (7 files):
- BMR_Jiao_Supplementary.docx
- Movie S1.mp4
- Movie S2.mp4
- Movie S3.mp4
- Movie S4.mp4
- Movie S5.mp4
- Movie S6.mp4
